# Supplementary material for: Incidence and persistence of asymptomatic Leishmania infection among HIV-infected patients in Trang province, Southern Thailand: A cohort study
Source: PLoS Negl Trop Dis. 2024 Oct 8;18(10):e0012581. doi: 10.1371/journal.pntd.0012581 (PMC11488742; doi:10.1371/journal.pntd.0012581)
Supplement: S1 Data — (XLSX) [file pntd.0012581.s002.xlsx]

## Sheet: Sheet1
No	dx2016	gend	education	occupation	occupation	FollowUp	Incidence	Persistence	drug_injection	drug_inj_1	amphetmaine	heroin	marijuana	katom	panadue	sedative	ecstacy	travel abroad
1	no	male	primary school	agriculture	Rubber pla	no	0	0	no		No	No	No	No	No	No	No	no
2	yes	female	primary school	agriculture	Rubber pla	no	0	0	no		No	No	No	No	No	No	No	no
3	no	male	vocational school	laborer	Laborer	no	0	0	no		No	No	No	No	No	No	No	no
4	no	female	primary school	bussiness	Merchant	yes	0	0	no		No	No	No	No	No	No	No	no
5	no	male	secondary school	goverment	Government	yes	0	0	no		No	No	No	No	No	No	No	no
6	no	female	secondary school	laborer	Laborer	yes	0	0	no		No	No	No	No	No	No	No	no
7	no	female	primary school	bussiness	Merchant	yes	0	0	yes	Dormicum	No	No	No	No	No	No	No	no
8	no	female	secondary school	agriculture	Rubber pla	yes	0	0	no		No	No	No	No	No	No	No	yes
9	no	female	primary school	agriculture	Rubber pla	yes	0	0	no		No	No	No	No	No	No	No	no
10	yes	male	primary school	bussiness	Merchant	no	0	0	no		No	No	No	No	No	No	No	no
11	no	male	primary school	agriculture	Rubber pla	yes	0	0	no		No	No	No	No	No	No	No	no
12	yes	female	primary school	laborer	Laborer	no	0	0	no		No	No	No	No	No	No	No	no
13	no	female	primary school	laborer	Laborer	yes	1	0	no		No	No	No	No	No	No	No	no
14	no	male	primary school	laborer	Laborer	yes	1	0	no		No	No	No	No	No	No	No	no
15	no	female	secondary school	laborer	Laborer	yes	0	0	no		No	No	No	No	No	No	No	no
16	no	female	primary school	laborer	Laborer	yes	0	0	yes	Dormicum	No	No	No	No	No	No	No	no
17	no	male	bachelor or higher	laborer	Laborer	yes	0	0	no		No	No	No	No	No	No	No	yes
18	no	male	primary school	bussiness	Merchant	yes	0	0	no		No	No	No	No	No	No	No	no
19	no	male	secondary school	agriculture	Rubber pla	no	0	0	no		No	No	No	Yes	No	No	No	no
20	no	male	primary school	laborer	Laborer	yes	0	0	no		No	No	No	No	No	No	No	no
21	yes	male	primary school	goverment	Government	no	0	0	yes	heroine	No	No	No	No	No	No	No	no
22	no	female	primary school	bussiness	Merchant	no	0	0	no		No	No	No	No	No	No	No	no
23	no	female	primary school	agriculture	Rubber pla	yes	0	0	no		No	No	No	No	No	No	No	no
24	no	male	primary school	goverment	Government	yes	0	0	no		No	No	No	No	No	No	No	yes
25	no	female	vocational school	bussiness	Business	yes	0	0	no		No	No	No	No	No	No	No	no
26	no	female	vocational school	laborer	Laborer	yes	0	0	no		No	No	No	No	No	No	No	no
27	no	female	bachelor or higher	other	Housewife	no	0	0	no		No	No	No	No	No	No	No	no
28	no	male	bachelor or higher	other	Student	yes	0	0	no		No	No	No	No	No	No	No	no
29	no	female	primary school	bussiness	Merchant	yes	0	0	yes	Dormicum	No	No	No	No	No	Yes	No	no
30	no	male	vocational school	bussiness	Merchant	yes	0	0	no		No	No	No	No	No	No	No	no
31	no	male	primary school	laborer	Laborer	yes	0	0	no		No	No	No	No	No	No	No	no
32	no	female	secondary school	agriculture	Rubber pla	yes	0	0	no		No	No	No	No	No	No	No	no
33	yes	male	bachelor or higher	agriculture	Rubber pla	no	0	0	no		No	No	No	No	No	No	No	no
34	no	female	primary school	unemployed	Unemployed	yes	0	0	yes	Dormicum	No	No	No	No	No	No	No	no
35	yes	male	primary school	laborer	Laborer	no	0	0	no		No	No	No	No	No	No	No	no
36	no	male	secondary school	goverment	Government	yes	0	0	no		No	No	No	No	No	No	No	no
37	yes	male	secondary school	laborer	Laborer	no	0	0	no		No	No	No	No	No	No	No	no
38	no	female	primary school	laborer	Laborer	yes	0	0	no		No	No	No	No	No	No	No	no
39	no	male	secondary school	bussiness	Merchant	yes	0	0	no		No	No	No	No	No	No	No	no
40	no	female	secondary school	other	Housewife	no	0	0	no		No	No	No	No	No	No	No	no
41	yes	female	vocational school	agriculture	Rubber pla	no	0	0	no		No	No	No	No	No	No	No	no
42	yes	male	primary school	other	etc	no	0	0	no		No	No	No	No	No	No	No	yes
43	no	female	secondary school	agriculture	Rubber pla	yes	0	0	no		No	No	No	No	No	No	No	no
45	no	female	primary school	unemployed	Unemployed	yes	0	0	yes	Dormicum	No	No	No	No	No	No	No	no
46	no	male	secondary school	laborer	Laborer	yes	0	0	no		No	No	No	No	No	No	No	no
47	no	male	primary school	agriculture	Rubber pla	yes	0	0	no		No	No	No	No	No	No	No	no
48	no	female	primary school	laborer	Laborer	yes	0	0	no		No	No	No	No	No	No	No	no
49	no	female	primary school	laborer	Laborer	yes	0	0	no		No	No	No	No	No	No	No	no
50	yes	female	secondary school	unemployed	Unemployed	no	0	0	no		No	No	No	No	No	No	No	no
51	no	female	vocational school	bussiness	Merchant	no	0	0	no		No	No	No	No	No	No	No	no
52	no	female	primary school	laborer	Laborer	yes	0	0	no		No	No	No	No	No	No	No	no
53	no	male	vocational school	bussiness	Merchant	yes	1	0	no		No	No	No	No	No	No	No	no
54	no	male	primary school	bussiness	Merchant	no	0	0	no		No	No	No	No	No	No	No	no
55	yes	male	bachelor or higher	bussiness	Merchant	no	0	0	no		No	No	Yes	No	No	No	No	no
56	no	male	vocational school	agriculture	Rubber pla	yes	0	0	no		No	No	No	No	No	No	No	no
57	yes	male	primary school	laborer	Laborer	no	0	0	no		No	No	Yes	No	No	No	No	no
58	no	male	bachelor or higher	agriculture	Rubber pla	no	0	0	no		No	No	No	No	No	No	No	no
59	no	female	secondary school	laborer	Laborer	yes	0	0	no		No	No	No	No	No	No	No	no
60	no	male	primary school	laborer	Laborer	no	0	0	yes	heroine	No	No	No	No	No	No	No	no
61	no	male	secondary school	laborer	Laborer	yes	0	0	no		No	No	No	No	No	No	No	yes
62	no	male	secondary school	agriculture	Rubber pla	no	0	0	no		No	No	No	No	No	No	No	no
63	no	male	bachelor or higher	other	monk	no	0	0	yes	amphetamin	No	No	No	No	No	No	No	no
64	no	male	primary school	laborer	Laborer	no	0	0	yes	heroine	No	No	Yes	No	No	No	No	yes
65	no	female	primary school	laborer	Laborer	no	0	0	no		No	No	No	No	No	No	No	no
66	no	female	primary school	agriculture	Rubber pla	no	0	0	no		No	No	No	No	No	No	No	no
67	yes	female	primary school	agriculture	Rubber pla	no	0	0	no		No	No	No	No	No	No	No	no
68	no	female	primary school	agriculture	Rubber pla	yes	0	0	no		No	No	No	No	No	No	No	no
69	no	female	primary school	other	Housewife	yes	0	0	no		No	No	No	No	No	No	No	no
70	yes	female	secondary school	laborer	Laborer	no	0	0	no		No	No	No	No	No	No	No	no
71	yes	female	secondary school	agriculture	Rubber pla	no	0	0	no		No	No	No	No	No	No	No	no
72	no	female	bachelor or higher	bussiness	Business	yes	0	0	no		No	No	No	No	No	No	No	yes
73	yes	male	bachelor or higher	other	etc	no	0	0	no		No	No	No	No	No	No	No	no
74	no	female	primary school	other	etc	yes	0	0	yes	Dormicum	No	No	No	No	No	No	No	no
75	no	male	secondary school	laborer	Laborer	yes	0	0	no		No	No	No	No	No	No	No	no
76	yes	male	primary school	laborer	Laborer	no	0	0	no		No	No	No	No	No	No	No	no
77	yes	female	bachelor or higher	agriculture	Rubber pla	no	0	1	no		No	No	No	No	No	No	No	no
78	no	female	primary school	other	Housewife	yes	1	0	no		No	No	No	No	No	No	No	no
79	no	male	secondary school	agriculture	Rubber pla	yes	0	0	no		No	No	No	No	No	No	No	no
80	no	female	secondary school	unemployed	Unemployed	no	0	0	no		No	No	No	No	No	Yes	No	no
81	no	female	primary school	bussiness	Merchant	yes	0	0	no		No	No	No	No	No	No	No	no
82	yes	female	secondary school	other	Housewife	no	0	0	yes	Dormicum	No	No	No	No	No	No	No	no
83	yes	male	vocational school	bussiness	Business	no	0	0	no		No	No	No	No	No	No	No	no
84	no	female	secondary school	bussiness	Business	yes	0	0	no		No	No	No	No	No	No	No	no
85	no	male	primary school	laborer	Laborer	yes	0	0	no		No	No	No	No	No	No	No	yes
86	yes	female	primary school	other	handiwork	no	0	1	yes	Dormicum	No	No	No	No	No	No	No	no
87	yes	female	secondary school	bussiness	Merchant	no	0	0	yes		No	No	No	No	No	No	No	no
88	no	male	primary school	bussiness	Business	yes	0	0	no		No	No	No	Yes	No	No	No	no
89	no	male	secondary school	agriculture	Rubber pla	no	0	0	no		No	No	No	No	No	No	No	no
90	no	male	bachelor or higher	bussiness	Business	yes	0	0	no		No	No	No	No	No	No	No	yes
91	yes	female	secondary school	bussiness	Merchant	no	0	0	no		No	No	No	No	No	No	No	no
92	yes	female	primary school	bussiness	Merchant	no	0	0	no		No	No	No	No	No	No	No	no
93	no	male	primary school	agriculture	Rubber pla	yes	0	0	no		No	No	No	Yes	No	No	No	no
94	no	female	primary school	laborer	Laborer	yes	0	0	no		No	No	No	No	No	No	No	no
95	yes	female	secondary school	unemployed	Unemployed	no	0	0	no		No	No	No	No	No	No	No	no
96	yes	female	secondary school	bussiness	Business	no	0	0	no		No	No	No	No	No	No	No	no
97	no	female	bachelor or higher	agriculture	Rubber pla	yes	0	0	no		No	No	No	No	No	No	No	no
98	no	male	bachelor or higher	goverment	Government	no	0	0	no		No	No	No	No	No	No	No	no
99	yes	male	primary school	agriculture	Rubber pla	no	0	0	no		No	No	No	No	No	No	No	yes
100	no	female	vocational school	laborer	Laborer	no	0	0	no		No	No	No	No	No	No	No	no
101	no	female	secondary school	bussiness	Merchant	yes	0	0	yes	Dormicum	No	No	No	No	No	Yes	No	yes
102	no	male	vocational school	goverment	office wor	no	0	0	yes	amphetamin	Yes	No	No	No	No	No	No	no
103	no	male	primary school	laborer	Laborer	yes	0	0	no		No	No	No	No	No	No	No	no
104	no	female	vocational school	agriculture	Rubber pla	yes	0	0	no		No	No	No	No	No	No	No	no
105	no	male	secondary school	agriculture	Rubber pla	yes	0	0	no		No	No	No	No	No	No	No	no
106	no	male	secondary school	bussiness	Business	yes	0	0	no		No	No	No	No	No	No	No	no
107	no	female	primary school	agriculture	Rubber pla	yes	0	0	no		No	No	No	No	No	No	No	no
108	no	female	bachelor or higher	goverment	Government	yes	0	0	no		No	No	No	No	No	No	No	yes
109	no	male	secondary school	laborer	Laborer	yes	0	0	no		No	No	No	No	No	No	No	yes
110	yes	female	primary school	other	Housewife	no	0	0	no		No	No	No	No	No	No	No	no
111	yes	male	primary school	agriculture	Rubber pla	no	0	0	no		No	No	No	No	No	No	No	no
112	no	male	bachelor or higher	goverment	Government	yes	0	0	yes	amphetamin	Yes	Yes	No	No	No	No	No	yes
113	no	male	vocational school	bussiness	Merchant	yes	0	0	no		No	No	No	No	No	No	No	no
114	no	male	secondary school	laborer	Laborer	yes	0	0	yes	amphetamin	Yes	Yes	No	Yes	No	No	No	no
115	no	male	secondary school	laborer	Laborer	yes	0	0	no		No	No	No	No	No	No	No	no
116	no	female	bachelor or higher	goverment	Government	yes	0	0	no		No	No	No	No	No	No	No	no
117	no	female	secondary school	agriculture	Rubber pla	yes	0	0	yes	Dormicum	No	No	No	No	No	No	No	no
118	no	female	secondary school	bussiness	Merchant	no	0	0	yes	Dormicum	No	No	No	No	No	No	No	no
119	no	male	secondary school	agriculture	Rubber pla	yes	0	0	no		No	No	No	No	No	No	No	no
120	no	female	secondary school	other	Housewife	no	0	0	no		No	No	No	No	No	No	No	no
121	yes	female	secondary school	agriculture	Rubber pla	no	0	0	no		No	No	No	No	No	No	No	no
123	no	female	primary school	unemployed	Unemployed	yes	0	0	no		No	No	No	No	No	No	No	no
124	no	female	primary school	agriculture	Rubber pla	yes	0	0	no		No	No	No	No	No	No	No	no
125	no	male	primary school	goverment	Government	no	0	0	no		No	No	No	Yes	No	No	No	no
126	no	female	primary school	agriculture	Rubber pla	no	0	0	no		No	No	No	No	No	No	No	no
127	yes	female	secondary school	bussiness	Business	no	0	0	no		No	No	No	No	No	No	No	no
128	no	male	secondary school	agriculture	Rubber pla	yes	0	0	no		No	No	No	No	No	No	No	no
129	no	female	secondary school	agriculture	Rubber pla	yes	0	0	yes	Dormicum	No	No	No	No	No	No	No	no
130	no	female	primary school	agriculture	Rubber pla	yes	0	0	no		No	No	No	No	No	No	No	no
131	no	male	secondary school	agriculture	Herdsman (	no	0	0	no		No	No	No	No	No	No	No	yes
133	no	male	bachelor or higher	laborer	Laborer	yes	0	0	no		No	No	No	No	No	No	No	no
136	no	male	secondary school	unemployed	Unemployed	no	0	0	yes	amphetamin	Yes	No	No	No	No	No	No	no
140	no	female	primary school	laborer	Laborer	yes	0	0	yes	Dormicum	No	No	No	No	No	No	No	no
141	no	male	primary school	laborer	Laborer	yes	0	0	no		No	No	No	No	No	No	No	no
142	no	male	secondary school	laborer	Laborer	yes	0	0	yes	heroine	No	No	No	No	No	No	No	no
144	yes	male	primary school	laborer	Laborer	no	0	0	no		No	No	No	No	No	No	No	no
145	no	male	primary school	unemployed	Unemployed	no	0	0	yes	heroine	No	No	No	No	No	No	No	no
146	no	female	primary school	other	Housewife	yes	0	0	no		No	No	No	No	No	No	No	no
147	no	female	secondary school	agriculture	Rubber pla	yes	0	0	no		No	No	No	No	No	No	No	no
149	no	male	secondary school	laborer	Laborer	no	0	0	no		No	No	No	No	No	No	No	no
151	no	male	secondary school	laborer	Laborer	yes	0	0	no		No	No	No	No	No	No	No	no
152	yes	male	secondary school	bussiness	Business	no	0	0	no		No	No	No	No	No	No	No	yes
153	no	female	secondary school	laborer	Laborer	yes	0	0	no		No	No	No	No	No	No	No	no
154	no	male	vocational school	laborer	Laborer	yes	0	0	yes	heroine	No	No	No	No	No	No	No	yes
155	no	male	secondary school	laborer	Laborer	yes	0	0	yes	amphetamin	No	No	No	No	No	No	No	yes
156	yes	male	vocational school	laborer	Laborer	no	0	0	no		No	No	No	No	No	No	No	no
157	no	female	bachelor or higher	laborer	Laborer	yes	0	0	no		No	No	No	No	No	No	No	no
158	no	female	primary school	laborer	Laborer	no	0	0	yes	Dormicum	No	No	No	No	No	No	No	no
159	yes	male	vocational school	laborer	Laborer	no	0	0	yes	heroine	No	No	No	No	No	No	No	no
160	no	female	primary school	agriculture	Rubber pla	yes	0	0	no		No	No	No	No	No	Yes	No	no
161	no	male	primary school	agriculture	Rubber pla	no	0	0	no		No	No	No	No	No	No	No	no
162	no	female	primary school	agriculture	Rubber pla	no	0	0	no		No	No	No	No	No	No	No	no
163	no	male	vocational school	laborer	Laborer	no	0	0	yes	heroine	No	No	No	No	No	No	No	no
164	no	female	vocational school	goverment	office wor	yes	0	0	yes	Dormicum	No	No	No	No	No	No	No	yes
165	no	female	secondary school	bussiness	Merchant	no	0	0	no		No	No	No	No	No	No	No	no
166	no	male	primary school	agriculture	Rubber pla	yes	0	0	no		No	No	No	No	No	No	No	no
167	no	female	secondary school	agriculture	Rubber pla	yes	0	0	yes	Dormicum	No	No	No	No	No	No	No	no
168	no	male	primary school	laborer	Laborer	yes	0	0	yes	heroine	No	No	No	Yes	No	No	No	no
169	no	female	primary school	agriculture	Rubber pla	no	0	0	yes	Dormicum	No	No	No	No	No	No	No	no
170	no	male	primary school	agriculture	Rubber pla	yes	0	0	yes	amphetamin	No	No	No	No	No	No	No	no
171	no	female	primary school	agriculture	Rubber pla	yes	0	0	no		No	No	No	No	No	No	No	no
172	no	female	primary school	other	Housewife	yes	0	0	no		No	No	No	No	No	No	No	no
173	no	female	secondary school	laborer	Laborer	yes	1	0	no		No	No	No	No	No	No	No	no
174	no	male	primary school	laborer	Laborer	no	0	0	no		No	No	No	No	No	No	No	no
175	yes	female	secondary school	laborer	Laborer	no	0	0	no		No	No	No	No	No	No	No	no
176	yes	female	primary school	laborer	Laborer	no	0	0	no		No	No	No	No	No	No	No	no
177	no	male	bachelor or higher	goverment	Government	yes	0	0	no		No	No	No	No	No	No	No	no
178	no	female	secondary school	laborer	Laborer	yes	0	0	no		No	No	No	No	No	No	No	no
179	yes	male	secondary school	unemployed	Unemployed	no	0	0	no		No	No	No	No	No	No	No	no
180	no	female	secondary school	agriculture	Rubber pla	no	0	0	yes	amphetamin	No	No	No	No	No	No	No	no
181	no	female	primary school	laborer	Laborer	yes	0	0	no		No	No	No	No	No	No	No	no
182	no	male	primary school	agriculture	Rubber pla	no	0	0	no		No	No	No	No	No	No	No	no
183	no	female	primary school	laborer	Laborer	yes	0	0	no		No	No	No	No	No	No	No	no
184	no	female	secondary school	bussiness	Merchant	no	0	0	no		No	No	No	No	No	No	No	no
185	no	female	secondary school	laborer	Laborer	yes	0	0	yes	Dormicum	No	No	No	No	No	No	No	no
186	no	male	bachelor or higher	bussiness	Business	yes	0	0	no		No	No	No	No	No	No	No	no
187	no	male	secondary school	other	monk	no	0	0	no		No	No	No	No	No	No	No	no
188	no	male	bachelor or higher	goverment	Government	yes	0	0	no		No	No	No	No	No	No	No	no
189	no	male	secondary school	laborer	Laborer	no	0	0	no		No	No	No	No	No	No	No	no
190	no	female	primary school	agriculture	Rubber pla	yes	0	0	no		No	No	No	No	No	No	No	no
191	no	male	secondary school	goverment	Government	yes	0	0	yes	heroine	No	No	No	Yes	No	No	No	no
192	no	female	primary school	other	Housewife	yes	0	0	yes	Dormicum	No	No	No	No	No	No	No	no
193	no	male	primary school	laborer	Laborer	yes	0	0	no		No	No	No	No	No	No	No	no
194	no	male	primary school	agriculture	Rubber pla	yes	0	0	no		No	No	No	No	No	No	No	no
195	yes	male	secondary school	agriculture	Rubber pla	no	0	0	no		No	No	No	No	No	No	No	no
196	no	male	vocational school	laborer	Laborer	yes	0	0	no		No	No	No	No	No	No	No	no
197	yes	male	secondary school	agriculture	Rubber pla	no	0	0	no		No	No	No	No	No	No	No	no
198	no	female	primary school	laborer	Laborer	yes	0	0	yes	Dormicum	No	No	No	No	No	No	No	yes
199	no	male	primary school	bussiness	Merchant	yes	0	0	no		No	No	No	No	No	No	No	no
200	no	male	secondary school	unemployed	Unemployed	yes	0	0	no		No	No	No	No	No	No	No	no
201	no	male	primary school	laborer	Laborer	yes	0	0	yes	heroine	No	No	No	No	No	No	No	no
202	no	male	secondary school	unemployed	Unemployed	no	0	0	no		No	No	No	No	No	No	No	no
203	yes	female	bachelor or higher	laborer	Laborer	no	0	0	no		No	No	No	No	No	No	No	no
204	no	male	vocational school	agriculture	Rubber pla	yes	0	0	no		No	No	No	No	No	No	No	no
205	no	female	secondary school	laborer	Laborer	no	0	0	no		No	No	No	No	No	No	No	no
206	no	male	primary school	laborer	Laborer	yes	0	0	no		No	No	No	No	No	No	No	no
207	no	female	vocational school	laborer	Laborer	yes	0	0	no		No	No	No	No	No	No	No	no
208	no	male	bachelor or higher	goverment	Government	yes	0	0	no		No	No	No	No	No	No	No	no
209	no	female	bachelor or higher	unemployed	Unemployed	yes	0	0	no		No	No	No	No	No	No	No	no
210	no	male	secondary school	goverment	Government	yes	0	0	no		No	No	No	No	No	No	No	no
211	no	male	primary school	laborer	Laborer	yes	0	0	yes	heroine	No	No	No	No	No	No	No	no
212	no	female	primary school	unemployed	Unemployed	no	0	0	no		No	No	No	No	No	No	No	no
213	no	male	secondary school	agriculture	Rubber pla	yes	0	0	yes	heroine	No	No	No	No	No	No	No	no
214	no	male	bachelor or higher	agriculture	Rubber pla	yes	0	0	no		No	No	No	No	No	No	No	yes
215	no	male	vocational school	agriculture	Rubber pla	yes	0	0	yes	amphetamin	No	No	No	Yes	No	Yes	No	no
216	no	female	primary school	agriculture	Rubber pla	yes	0	0	yes	Dormicum	No	No	No	No	No	No	No	no
217	no	male	bachelor or higher	other	monk	yes	0	0	no		No	No	No	No	No	No	No	no
218	no	male	primary school	agriculture	Rubber pla	yes	0	0	no		No	No	No	No	No	No	No	no
219	no	male	primary school	laborer	Laborer	no	0	0	no		No	No	No	No	No	No	No	no
220	yes	male	secondary school	laborer	Laborer	no	0	0	no		No	No	No	No	No	No	No	no
221	yes	male	vocational school	agriculture	Rubber pla	no	0	0	no		No	No	No	No	No	No	No	no
222	no	male	secondary school	other	monk	yes	0	0	no		No	No	No	No	No	No	No	no
223	no	male	vocational school	laborer	Laborer	yes	0	0	no		No	No	No	No	No	No	No	no
224	no	male	vocational school	unemployed	Unemployed	no	0	0	no		No	No	No	No	No	No	No	no
225	no	male	primary school	agriculture	Rubber pla	yes	0	0	no		No	No	Yes	No	No	No	No	no
226	no	male	bachelor or higher	bussiness	Merchant	yes	0	0	no		No	No	No	No	No	No	No	no
227	no	female	primary school	bussiness	Merchant	no	0	0	no		No	No	No	No	No	No	No	no
228	no	female	bachelor or higher	goverment	Government	yes	0	0	no		No	No	No	No	No	No	No	no
229	no	male	secondary school	other	monk	yes	0	0	no		No	No	No	No	No	No	No	no
230	yes	female	bachelor or higher	other	etc	no	0	0	no		No	No	No	No	No	No	No	no
231	yes	male	vocational school	laborer	Laborer	no	0	0	yes	heroine	No	No	No	No	No	No	No	yes
232	no	female	primary school	unemployed	Unemployed	yes	0	0	no		No	No	No	No	No	Yes	No	no
233	yes	female	vocational school	other	Housewife	no	0	0	no		No	No	No	No	No	No	No	no
234	yes	male	primary school	laborer	Laborer	no	0	0	no		No	No	No	No	No	No	No	no
235	no	female	primary school	laborer	Laborer	yes	0	0	no		No	No	No	No	No	No	No	no
236	no	male	secondary school	agriculture	Rubber pla	no	0	0	yes	heroine	Yes	No	No	No	No	No	No	yes
237	yes	female	primary school	laborer	Laborer	no	0	0	no		No	No	No	No	No	No	No	no
238	yes	female	primary school	other	Housewife	no	0	0	no		No	No	No	No	No	No	No	no
239	yes	female	primary school	bussiness	Business	no	0	0	no		No	No	No	No	No	No	No	no
240	yes	female	primary school	agriculture	Rubber pla	no	0	0	no		No	No	No	No	No	No	No	no
241	yes	male	primary school	agriculture	Rubber pla	no	0	0	no		No	No	No	No	No	No	No	no
242	no	male	secondary school	laborer	Laborer	yes	0	0	no		No	No	No	No	No	No	No	no
243	no	male	primary school	laborer	Laborer	yes	0	0	yes	heroine	No	No	No	No	No	No	No	no
244	yes	female	primary school	laborer	Laborer	no	0	0	no		No	No	No	No	No	No	No	no
245	no	male	vocational school	bussiness	Business	yes	0	0	no		No	No	No	No	No	No	No	no
246	no	male	vocational school	bussiness	Business	yes	0	0	yes	heroine	No	No	No	No	No	No	Yes	no
247	no	male	secondary school	laborer	Laborer	no	0	0	yes	heroine	No	No	Yes	No	No	No	No	no
248	no	male	primary school	agriculture	Rubber pla	yes	0	0	no		No	No	No	No	No	No	No	no
249	yes	female	vocational school	laborer	Laborer	no	0	0	no		No	No	No	No	No	No	No	no
250	no	female	secondary school	laborer	Laborer	yes	1	0	no		No	No	No	No	No	No	No	no
251	no	female	primary school	other	Housewife	no	0	0	no		No	No	No	No	No	No	No	no
252	no	female	primary school	bussiness	Merchant	yes	0	0	no		No	No	No	No	No	No	No	yes
253	no	male	secondary school	laborer	Laborer	no	0	0	yes	heroine	No	No	No	No	No	No	No	no
254	no	female	secondary school	bussiness	Merchant	yes	0	0	yes	Dormicum	No	No	No	No	No	No	No	no
255	no	male	secondary school	unemployed	Unemployed	yes	0	0	no		No	No	No	No	Yes	No	No	no
256	no	female	primary school	laborer	Laborer	no	0	0	no		No	No	No	No	No	No	No	no
257	no	female	secondary school	bussiness	Merchant	no	0	0	yes	Dormicum	No	No	No	No	No	No	No	no
258	no	female	primary school	unemployed	Unemployed	no	0	0	yes	Dormicum	No	No	No	No	No	No	No	no
259	no	female	primary school	agriculture	Rubber pla	yes	0	0	yes	Dormicum	No	No	No	No	No	No	No	no
260	no	female	bachelor or higher	bussiness	Business	yes	0	0	yes	Dormicum	No	No	No	No	No	No	No	yes
261	no	male	secondary school	laborer	Laborer	no	0	0	yes	amphetamin	No	No	No	No	No	No	No	no
262	no	male	primary school	bussiness	Business	no	0	0	no		No	No	No	No	No	No	No	yes
263	no	female	primary school	other	Housewife	no	0	0	yes	Dormicum	No	No	No	No	No	No	No	no
264	no	female	secondary school	unemployed	Unemployed	yes	0	0	no		No	No	No	No	No	No	No	no
265	no	female	primary school	laborer	Laborer	yes	0	0	no		No	No	No	No	No	No	No	no
266	no	female	secondary school	other	etc	yes	0	0	yes	Dormicum	No	No	No	No	No	No	No	no
267	no	male	bachelor or higher	bussiness	Merchant	yes	0	0	no		No	No	No	No	No	No	No	no
268	no	male	secondary school	agriculture	Rubber pla	yes	0	0	no		No	No	No	No	No	No	No	no
269	no	female	primary school	agriculture	Rubber pla	no	0	0	yes	Dormicum	No	No	No	No	No	No	No	no
270	yes	female	secondary school	laborer	Laborer	no	0	0	yes	Dormicum	No	No	No	No	No	No	No	no
271	no	female	primary school	other	Housewife	yes	0	0	no		No	No	No	No	No	No	No	no
272	yes	male	primary school	agriculture	Farmer	no	0	0	no		No	No	No	No	No	No	No	no
273	no	female	primary school	laborer	Laborer	yes	0	0	yes	Dormicum	No	No	No	No	No	No	No	yes
274	no	male	secondary school	laborer	Laborer	yes	0	0	no		No	No	No	No	No	No	No	no
275	no	male	primary school	agriculture	Rubber pla	yes	0	0	no		No	No	No	No	No	No	No	no
276	no	female	primary school	unemployed	Unemployed	yes	0	0	yes	Dormicum	No	No	No	No	No	No	No	no
277	no	female	vocational school	laborer	Laborer	yes	0	0	no		No	No	No	No	No	No	No	yes
278	no	female	primary school	laborer	Laborer	yes	0	0	no		No	No	No	No	No	No	No	no
279	no	male	primary school	bussiness	Merchant	yes	0	0	yes	amphetamin	No	No	No	No	No	No	No	no
280	yes	male	primary school	bussiness	Merchant	no	0	0	no		No	No	No	No	No	No	No	no
281	no	male	primary school	other	etc	yes	0	0	no		No	No	No	No	No	No	No	no
282	no	male	primary school	other	etc	yes	1	0	no		No	No	No	No	No	No	No	no
283	no	female	secondary school	unemployed	Unemployed	yes	0	0	no		No	No	No	No	No	No	No	no
284	no	male	vocational school	bussiness	Business	yes	0	0	no		No	No	No	No	No	No	No	no
285	yes	female	primary school	other	Housewife	no	0	0	no		No	No	No	No	No	No	No	no
286	no	female	bachelor or higher	other	Housewife	yes	0	0	yes	Dormicum	No	No	No	No	No	No	No	no
287	no	female	secondary school	agriculture	Rubber pla	yes	0	0	yes	Dormicum	No	No	No	No	No	No	No	no
288	no	male	secondary school	other	etc	yes	0	0	no		No	No	No	No	No	No	No	no
289	no	male	secondary school	bussiness	Business	no	0	0	yes	heroine	No	No	No	No	No	No	No	no
290	no	female	bachelor or higher	other	etc	no	0	0	no		No	No	No	No	No	No	No	no
291	yes	female	primary school	laborer	Laborer	no	0	0	no		No	No	No	No	No	Yes	No	no
292	no	female	primary school	bussiness	Merchant	yes	0	0	no		No	No	No	No	No	Yes	No	no
293	no	female	primary school	other	Housewife	yes	0	0	yes	Dormicum	No	No	No	No	No	No	No	no
294	yes	female	vocational school	goverment	Government	no	0	0	yes	Dormicum	No	No	No	No	No	No	No	yes
295	no	female	primary school	other	Housewife	no	0	0	no		No	No	No	No	No	No	No	yes
296	no	female	secondary school	other	Housewife	yes	0	0	no		No	No	No	No	No	No	No	no
297	no	male	secondary school	laborer	Laborer	yes	0	0	no		No	No	No	No	No	No	No	no
298	no	male	vocational school	agriculture	Rubber pla	yes	0	0	no		No	No	No	No	No	No	No	no
299	no	male	primary school	laborer	Laborer	no	0	0	no		No	No	No	No	No	No	No	no
300	no	female	bachelor or higher	goverment	Government	no	0	0	yes	Dormicum	No	No	No	No	No	No	No	no
301	no	male	secondary school	other	etc	yes	0	0	no		No	No	No	No	No	No	No	no
302	no	female	primary school	agriculture	Rubber pla	yes	0	0	no		No	No	No	No	No	No	No	no
303	no	male	primary school	laborer	Laborer	yes	0	0	yes	amphetamin	No	No	No	Yes	No	No	No	no
304	no	female	vocational school	bussiness	Merchant	yes	0	0	no		No	No	No	No	No	No	No	no
305	no	female	vocational school	laborer	Laborer	yes	0	0	no		No	No	No	No	No	No	No	no
306	no	male	secondary school	goverment	Government	yes	0	0	no		No	No	No	No	No	No	No	no
307	no	male	secondary school	laborer	Laborer	yes	0	0	no		No	No	No	No	No	No	No	no
308	no	male	secondary school	agriculture	Rubber pla	no	0	0	yes	amphetamin	No	No	No	No	No	No	No	no
309	no	male	primary school	unemployed	Unemployed	yes	0	0	yes	amphetamin	No	No	No	No	No	No	No	no
310	no	male	primary school	bussiness	Business	yes	0	0	yes	amphetamin	No	No	No	No	No	No	No	yes
311	no	female	primary school	unemployed	Unemployed	yes	0	0	no		No	No	No	No	No	No	No	no
312	yes	male	bachelor or higher	goverment	Government	no	0	0	no		No	No	No	No	No	No	No	no
313	no	male	bachelor or higher	goverment	Government	yes	0	0	no		No	No	No	No	No	No	No	no
314	yes	male	primary school	laborer	Laborer	no	0	0	no		No	No	No	No	No	No	No	no
315	no	male	primary school	agriculture	Rubber pla	yes	0	0	no		No	No	No	No	No	No	No	no
316	no	male	primary school	agriculture	Rubber pla	no	0	0	no		No	No	No	No	No	No	No	yes
317	no	female	secondary school	other	Housewife	no	0	0	yes	Dormicum	No	No	No	No	No	No	No	no
318	no	female	primary school	agriculture	Rubber pla	yes	0	0	no		No	No	No	No	No	No	No	no
319	no	male	secondary school	laborer	Laborer	no	0	0	no		No	No	No	No	No	No	No	no
320	no	female	primary school	laborer	Laborer	yes	0	0	no		No	No	No	No	No	No	No	no
321	no	male	vocational school	bussiness	Business	yes	0	0	no		No	No	No	No	No	No	No	yes
322	no	female	bachelor or higher	agriculture	Rubber pla	yes	0	0	yes	Dormicum	No	No	No	No	No	No	No	no
323	no	female	primary school	agriculture	Rubber pla	yes	0	0	yes	Dormicum	No	No	No	No	No	No	No	no
324	no	female	primary school	bussiness	Merchant	yes	0	0	no		No	No	No	No	No	No	No	no
325	no	male	primary school	agriculture	Rubber pla	yes	0	0	no		No	No	No	Yes	No	No	No	no
326	no	male	secondary school	other	etc	no	0	0	no		No	No	No	No	No	No	No	no
327	no	male	bachelor or higher	other	etc	yes	0	0	no		No	No	No	No	No	No	No	no
328	no	female	primary school	laborer	Laborer	yes	0	0	no		No	No	No	No	No	No	No	no
329	no	female	primary school	bussiness	Merchant	yes	0	0	no		No	No	No	No	No	No	No	no
330	no	male	primary school	agriculture	Rubber pla	yes	0	0	no		No	No	No	No	No	No	No	no
331	no	male	bachelor or higher	goverment	Government	yes	0	0	no		No	No	No	No	No	No	No	no
332	no	female	primary school	agriculture	Rubber pla	yes	0	0	no		No	No	No	No	No	No	No	no
333	yes	male	vocational school	bussiness	Merchant	no	0	0	no		No	No	No	No	No	No	No	no
334	no	male	primary school	agriculture	Rubber pla	yes	0	0	no		No	No	No	No	No	No	No	no
335	no	female	secondary school	other	etc	no	0	0	yes	Dormicum	No	No	No	No	No	No	No	no
336	no	male	vocational school	other	Student	yes	0	0	no		No	No	No	No	No	No	No	no
337	no	male	bachelor or higher	other	etc	yes	1	0	no		No	No	No	No	No	No	No	no
338	no	male	bachelor or higher	other	etc	yes	0	0	no		No	No	No	No	No	No	No	yes
339	no	male	primary school	agriculture	Rubber pla	no	0	0	no		No	No	No	No	No	No	No	no
340	no	female	secondary school	laborer	Laborer	yes	0	0	no		No	No	No	No	No	No	No	no
341	no	male	primary school	bussiness	Merchant	yes	0	0	no		No	No	No	No	No	No	No	no
342	no	male	secondary school	agriculture	Rubber pla	yes	0	0	no		No	No	No	No	No	No	No	yes
343	no	female	primary school	unemployed	Unemployed	no	0	0	yes	Dormicum	No	No	No	No	No	No	No	no
344	no	female	primary school	agriculture	Rubber pla	yes	0	0	no		No	No	No	No	No	No	No	no
345	no	male	secondary school	agriculture	Rubber pla	yes	0	0	no		No	No	No	Yes	No	No	No	no
346	yes	male	bachelor or higher	other	etc	no	0	0	no		No	No	No	No	No	No	No	yes
347	no	female	primary school	other	Housewife	yes	0	0	yes	Dormicum	No	No	No	No	No	No	No	no
348	no	male	secondary school	other	etc	yes	0	0	no		No	No	No	Yes	No	No	No	no
349	no	male	secondary school	unemployed	Unemployed	yes	0	0	yes	heroine	Yes	No	No	No	No	No	No	no
350	no	male	bachelor or higher	other	etc	yes	0	0	no		No	No	No	No	No	No	No	no
351	no	male	bachelor or higher	bussiness	Business	yes	0	0	no		Yes	No	No	No	No	No	No	yes
352	yes	female	primary school	other	Housewife	no	0	0	no		No	No	No	No	No	No	No	no
353	yes	female	primary school	laborer	Laborer	no	0	0	no		No	No	No	No	No	No	No	no
354	yes	male	bachelor or higher	goverment	Government	no	0	0	no		No	No	No	No	No	No	No	yes
355	no	female	secondary school	bussiness	Merchant	yes	0	0	no		No	No	No	No	No	No	No	no
356	yes	female	primary school	agriculture	Rubber pla	no	0	0	yes	Dormicum	No	No	No	No	No	No	No	no
357	no	male	secondary school	bussiness	Business	no	0	0	no		No	No	No	No	No	No	No	no
358	no	female	primary school	other	etc	no	0	0	no		No	No	No	No	No	No	No	no
359	no	female	vocational school	laborer	Laborer	yes	0	0	no		No	No	No	No	No	No	No	no
360	no	male	primary school	agriculture	Rubber pla	no	0	0	no		No	No	No	Yes	No	No	No	no
361	no	female	vocational school	agriculture	Rubber pla	yes	0	0	no		No	No	No	No	No	No	No	no
362	no	female	primary school	laborer	Laborer	yes	0	0	no		No	No	No	No	No	No	No	no
363	no	male	secondary school	laborer	Laborer	yes	0	0	no		No	No	No	Yes	No	No	No	no
364	no	female	primary school	laborer	Laborer	yes	0	0	no		No	No	No	No	No	No	No	no
365	yes	male	secondary school	laborer	Laborer	no	0	0	no		No	No	No	No	No	No	No	yes
367	yes	male	primary school	agriculture	Herdsman	no	0	0	yes	heroine	No	No	Yes	No	No	No	No	yes
368	no	male	primary school	unemployed	Unemployed	yes	0	0	no		No	No	Yes	No	No	No	No	yes
369	yes	female	secondary school	laborer	Laborer	no	0	0	no		No	No	No	No	No	No	No	no
370	yes	female	bachelor or higher	bussiness	Business	no	0	0	no		No	No	No	No	No	No	No	no
371	no	female	bachelor or higher	goverment	Government	no	0	0	no		No	No	No	No	No	No	No	yes
372	yes	male	primary school	laborer	Laborer	no	0	0	no		No	No	No	No	No	No	No	no
373	yes	male	vocational school	agriculture	Rubber pla	no	0	0	no		No	No	No	No	No	No	No	no
374	yes	male	secondary school	agriculture	Rubber pla	no	0	0	no		No	No	No	No	No	No	No	no
375	no	female	secondary school	unemployed	Unemployed	yes	0	0	no		No	No	No	No	No	No	No	yes
376	no	male	primary school	bussiness	Business	yes	0	0	no		No	No	No	No	No	No	No	yes
377	no	male	bachelor or higher	goverment	Government	no	0	0	no		No	No	No	No	No	No	No	no
378	no	female	secondary school	agriculture	Rubber pla	yes	0	0	no		No	No	No	No	No	No	No	no
379	yes	female	vocational school	agriculture	Rubber pla	no	0	0	no		No	No	No	No	No	No	No	no
380	no	male	secondary school	bussiness	Merchant	no	0	0	yes	heroine	No	No	No	Yes	No	Yes	No	no
381	no	female	bachelor or higher	other	etc	yes	0	0	no		No	No	No	No	No	No	No	no
382	no	male	bachelor or higher	agriculture	Rubber pla	yes	0	0	no		No	No	No	No	No	No	No	no
383	yes	female	primary school	unemployed	Unemployed	no	0	0	no		No	No	No	No	No	No	No	no
384	yes	female	secondary school	agriculture	Rubber pla	no	0	0	no		No	No	No	No	No	No	No	no
385	no	male	primary school	agriculture	Rubber pla	yes	0	0	no		No	No	No	No	No	No	No	no
386	no	female	primary school	goverment	office wor	yes	0	0	no		No	No	No	No	No	No	No	no
387	no	male	secondary school	goverment	office wor	yes	0	0	no		No	No	No	Yes	No	No	No	yes
388	no	male	primary school	laborer	Laborer	no	0	0	no		No	No	No	No	No	No	No	no
389	no	female	secondary school	laborer	Laborer	yes	0	0	no		No	No	No	No	No	No	No	no
390	yes	male	secondary school	laborer	Laborer	no	0	0	yes	amphetamin	No	No	No	No	No	No	No	no
391	no	male	vocational school	bussiness	Business	yes	0	0	no		No	No	No	No	No	No	No	no
392	yes	male	bachelor or higher	goverment	Government	no	0	0	no		No	No	No	Yes	No	No	No	no
393	no	female	primary school	laborer	Laborer	yes	0	0	no		No	No	No	No	No	No	No	no
394	no	male	bachelor or higher	laborer	Laborer	no	0	0	no		No	No	No	No	No	No	No	no
395	no	male	primary school	laborer	Laborer	yes	0	0	no		No	No	No	No	No	No	No	yes
401	no	female	primary school	unemployed	Unemployed	yes	0	0	no		No	No	No	No	No	No	No	no
402	yes	male	secondary school	bussiness	Merchant	no	0	0	no		No	No	No	No	No	No	No	yes
403	no	male	secondary school	agriculture	Rubber pla	yes	0	0	no		No	No	Yes	No	No	No	No	no
404	yes	male	vocational school	laborer	Laborer	no	0	0	no		No	No	No	No	No	No	No	no
405	yes	female	secondary school	bussiness	Merchant	no	0	1	no		No	No	No	No	No	No	No	no
406	no	female	bachelor or higher	laborer	Laborer	no	0	0	no		No	No	No	No	No	No	No	no
407	no	female	secondary school	laborer	Laborer	yes	0	0	no		No	No	No	No	No	No	No	no
408	yes	male	secondary school	laborer	Laborer	no	0	0	no		Yes	No	No	No	No	No	No	no
409	yes	male	secondary school	laborer	Laborer	no	0	0	no		No	No	No	No	No	No	No	no
410	yes	male	primary school	laborer	Laborer	no	0	0	yes	amphetamin	Yes	No	No	No	No	No	No	no
411	yes	female	primary school	laborer	Laborer	no	0	0	no		No	No	No	No	No	No	No	no
412	no	female	primary school	unemployed	Unemployed	yes	0	0	no		No	No	No	No	No	No	No	no
413	no	female	primary school	bussiness	Merchant	yes	0	0	no		No	No	No	No	No	No	No	no
414	yes	male	secondary school	unemployed	Unemployed	no	0	0	no		No	No	No	No	No	No	No	no
415	yes	female	secondary school	laborer	Laborer	no	0	0	no		No	No	No	No	No	No	No	no
416	no	female	primary school	unemployed	Unemployed	no	0	0	no		No	No	No	No	No	No	No	no
417	yes	male	vocational school	bussiness	Business	no	0	0	no		No	No	No	No	No	No	No	no
418	yes	female	secondary school	bussiness	Business	no	0	0	no		No	No	No	No	No	No	No	no
419	yes	male	secondary school	bussiness	Business	no	0	0	yes	amphetamin	Yes	Yes	Yes	Yes	No	No	No	no
420	yes	female	primary school	bussiness	Merchant	no	0	0	no		No	No	No	No	No	No	No	no
421	yes	male	primary school	agriculture	Rubber pla	no	0	0	yes	amphetamin	Yes	No	No	No	No	No	No	no
422	yes	male	primary school	unemployed	Unemployed	no	0	0	no		No	No	No	No	No	No	No	no
423	yes	female	primary school	bussiness	Merchant	no	0	0	no		No	No	No	No	No	No	No	no
424	no	female	vocational school	goverment	Government	yes	0	0	no		No	No	No	No	No	No	No	no
425	yes	female	secondary school	laborer	Laborer	no	0	0	no		No	No	No	No	No	No	No	no
426	yes	female	primary school	unemployed	Unemployed	no	0	0	no		No	No	No	No	No	No	No	no
427	yes	male	primary school	agriculture	Rubber pla	no	0	0	no		No	No	Yes	No	No	No	No	no
428	yes	female	primary school	bussiness	Business	no	0	0	no		No	No	No	No	No	No	No	yes
429	yes	male	primary school	bussiness	Business	no	0	0	yes	heroine	No	No	No	No	No	Yes	No	yes
431	no	male	primary school	other	Student	no	0	0	yes	heroine	No	No	No	No	No	No	No	no
432	yes	female	vocational school	laborer	Laborer	no	0	0	no		No	No	No	No	No	No	No	no
433	no	male	secondary school	agriculture	Rubber pla	no	0	0	yes	heroine	Yes	No	Yes	No	No	No	No	no
434	yes	female	vocational school	bussiness	Business	no	0	0	no		No	No	No	No	No	No	No	no
435	no	male	secondary school	bussiness	Business	no	0	0	no		No	No	No	No	No	No	No	no
436	no	female	secondary school	agriculture	Rubber pla	yes	0	0	no		No	No	No	No	No	No	No	no
437	yes	female	secondary school	unemployed	Unemployed	no	0	0	no		No	No	No	No	No	No	No	no
438	yes	male	primary school	agriculture	Rubber pla	no	0	0	no		No	No	No	No	No	No	No	no
439	no	male	primary school	agriculture	Herdsman (	no	0	0	no		No	No	No	No	No	No	No	yes
440	yes	male	secondary school	agriculture	Herdsman (	no	0	0	no		Yes	No	No	No	No	No	No	no
441	yes	male	bachelor or higher	laborer	Laborer	no	0	0	no		No	No	No	No	No	No	No	yes
442	yes	male	vocational school	bussiness	Merchant	no	0	0	no		No	No	No	No	No	No	No	no
443	yes	male	bachelor or higher	unemployed	Unemployed	no	0	0	no		No	No	No	No	No	No	No	no
444	no	male	vocational school	unemployed	Unemployed	yes	0	0	yes	heroine	No	No	Yes	No	No	No	No	yes
445	yes	male	primary school	bussiness	Merchant	no	0	0	no		No	No	No	No	No	No	No	no
446	no	female	primary school	bussiness	Merchant	yes	0	0	no		No	No	No	No	No	No	No	no
447	yes	female	primary school	agriculture	Rubber pla	no	0	0	no		No	No	No	No	No	No	No	no
448	yes	female	vocational school	agriculture	Rubber pla	no	0	0	no		No	No	No	No	No	No	No	no
449	yes	male	bachelor or higher	goverment	Government	no	0	0	no		No	No	Yes	No	No	No	No	yes
450	yes	male	primary school	laborer	Laborer	no	0	0	no		No	No	No	No	No	No	No	no
451	no	female	primary school	unemployed	Unemployed	yes	0	0	no		No	No	No	No	No	No	No	no
452	no	male	secondary school	laborer	Laborer	yes	1	0	no		No	No	No	No	No	No	No	no
453	no	female	bachelor or higher	goverment	Government	yes	1	0	no		No	No	No	No	No	No	No	yes
454	no	female	primary school	bussiness	Business	yes	0	0	no		No	No	No	No	No	No	No	no
455	no	female	secondary school	laborer	Laborer	yes	0	0	no		No	No	No	No	No	No	No	no
456	yes	male	bachelor or higher	goverment	Government	no	0	0	no		No	No	No	No	No	No	No	no
457	no	female	secondary school	laborer	Laborer	no	0	0	no		No	No	No	No	No	No	No	no
458	yes	female	primary school	other	Housewife	no	0	0	no		No	No	No	No	No	No	No	no
459	no	male	secondary school	laborer	Laborer	no	0	0	no		Yes	No	No	No	No	No	No	no
460	no	female	primary school	bussiness	Merchant	yes	0	0	no		No	No	No	No	No	No	No	no
461	no	male	secondary school	bussiness	Business	yes	0	0	no		No	No	No	No	No	No	No	no
462	no	female	primary school	laborer	Laborer	yes	0	0	no		No	No	No	No	No	Yes	No	no
463	no	female	primary school	laborer	Laborer	yes	0	0	no		No	No	No	No	No	No	No	no
464	no	female	primary school	laborer	Laborer	yes	0	0	no		No	No	No	No	No	No	No	yes
465	no	male	secondary school	unemployed	Unemployed	yes	0	0	no		No	No	No	No	No	No	No	no
467	yes	female	secondary school	unemployed	Unemployed	no	0	0	no		No	No	No	No	No	Yes	No	no
468	yes	female	bachelor or higher	goverment	Government	no	0	0	no		No	No	No	No	No	No	No	yes
469	yes	female	bachelor or higher	goverment	Government	no	0	0	no		No	No	No	No	No	No	No	yes
471	no	male	primary school	laborer	Laborer	yes	0	0	no		No	No	No	No	No	No	No	no
472	no	male	primary school	unemployed	Unemployed	no	0	0	no		No	No	No	No	No	No	No	no
473	no	male	secondary school	laborer	Laborer	yes	0	0	no		No	No	No	No	No	No	No	no
474	yes	male	bachelor or higher	laborer	Laborer	no	0	0	no		No	No	No	No	No	No	Yes	no
475	no	female	secondary school	unemployed	Unemployed	yes	0	0	no		No	No	No	No	No	No	No	no
476	no	male	vocational school	laborer	Laborer	yes	0	0	no		No	No	No	No	No	No	No	yes
477	no	male	vocational school	laborer	Laborer	yes	0	0	no		No	No	No	No	No	No	Yes	yes
478	no	male	secondary school	bussiness	Business	yes	0	0	no		No	No	No	No	No	No	No	no
479	no	female	primary school	laborer	Laborer	yes	0	0	no		No	No	No	No	No	No	No	no
480	no	female	secondary school	bussiness	Merchant	yes	0	0	no		No	No	No	No	No	No	No	no
481	no	male	bachelor or higher	goverment	Government	yes	0	0	no		No	No	No	No	No	No	No	yes
482	no	male	bachelor or higher	goverment	Government	yes	0	0	no		No	No	No	No	No	No	No	no
483	no	male	secondary school	agriculture	Rubber pla	yes	0	0	no		No	No	No	No	No	No	No	yes
484	no	male	bachelor or higher	laborer	Laborer	yes	0	0	no		No	No	No	No	No	No	No	no
485	no	male	primary school	agriculture	Rubber pla	yes	0	0	no		No	No	No	No	No	No	No	no
486	no	female	vocational school	unemployed	Unemployed	yes	0	0	no		No	No	No	No	No	No	No	no
487	no	male	vocational school	laborer	Laborer	yes	0	0	no		No	No	No	No	No	No	No	no
488	no	male	primary school	laborer	Laborer	yes	0	0	no		No	No	No	No	No	No	No	no
489	no	female	bachelor or higher	bussiness	Merchant	yes	0	0	no		No	No	No	No	No	No	No	no
491	no	male	primary school	agriculture	Herdsman (	no	0	0	no		No	No	No	No	No	No	No	no
492	no	male	bachelor or higher	bussiness	Business	yes	0	0	no		No	No	No	No	No	No	No	yes
493	yes	male	secondary school	unemployed	Unemployed	no	0	0	yes	heroine	Yes	Yes	Yes	No	No	No	No	no
494	yes	female	primary school	agriculture	Herdsman (	no	0	0	no		No	No	No	No	No	No	No	no
495	no	male	secondary school	bussiness	Merchant	yes	0	0	no		No	No	No	No	No	No	No	no
496	no	female	primary school	bussiness	Merchant	yes	0	0	no		No	No	No	No	No	No	No	no
497	no	female	primary school	agriculture	Herdsman (	yes	0	0	no		No	No	No	No	No	No	No	no
498	no	male	primary school	agriculture	Herdsman (	yes	0	0	no		No	No	No	No	No	No	No	no
499	no	male	secondary school	bussiness	Merchant	yes	0	0	no		No	No	No	No	No	No	No	no
500	no	female	secondary school	bussiness	Merchant	yes	0	0	no		No	No	No	No	No	No	No	no
501	no	male	secondary school	agriculture	Herdsman (	yes	0	0	no		No	No	No	No	No	No	No	no
502	no	male	primary school	agriculture	Herdsman (	yes	0	0	yes	amphetamin	Yes	No	No	No	No	No	No	yes
503	yes	female	primary school	agriculture	Herdsman (	no	0	0	no		No	No	No	No	No	No	No	no
504	no	male	primary school	agriculture	Rubber pla	yes	0	0	no		No	No	No	Yes	No	No	No	no
505	no	female	secondary school	agriculture	Rubber pla	yes	0	0	no		No	No	No	No	No	No	No	no
506	no	male	primary school	agriculture	Rubber pla	yes	0	0	no		No	No	No	No	No	No	No	no
507	yes	female	primary school	bussiness	Merchant	no	0	0	no		No	No	No	No	No	No	No	no
508	no	male	primary school	bussiness	Merchant	yes	0	0	no		No	No	No	No	No	No	No	no
509	no	male	bachelor or higher	goverment	Government	yes	0	0	no		No	No	No	No	No	No	No	yes
510	no	female	primary school	unemployed	Unemployed	yes	0	0	no		No	No	No	No	No	No	No	no
511	yes	male	vocational school	agriculture	Rubber pla	no	0	0	no		No	No	No	No	No	No	No	no
512	no	male	primary school	bussiness	Business	yes	0	0	no		No	No	No	No	No	No	No	no
513	no	male	primary school	agriculture	Herdsman (	yes	0	0	no		No	No	No	No	No	No	No	no
514	no	male	bachelor or higher	bussiness	Merchant	yes	0	0	no		No	No	No	No	No	No	No	yes
515	no	male	secondary school	bussiness	Business	yes	1	0	no		No	No	No	No	No	No	No	no
516	no	female	bachelor or higher	agriculture	Herdsman (	yes	0	0	no		No	No	No	No	No	No	No	yes
517	no	male	secondary school	agriculture	Herdsman (	yes	0	0	no		No	No	No	No	No	No	No	no
518	no	female	vocational school	bussiness	Merchant	yes	0	0	no		No	No	No	No	No	No	No	no
519	no	male	primary school	bussiness	Merchant	no	0	0	no		No	No	No	No	No	No	No	yes
520	no	female	bachelor or higher	bussiness	Business	yes	0	0	no		No	No	No	No	No	No	No	yes
521	no	female	secondary school	agriculture	Herdsman (	yes	0	0	no		No	No	No	No	No	No	No	no
522	no	female	primary school	other	etc	yes	0	0	no		No	No	No	No	No	No	No	no
523	no	female	secondary school	agriculture	Herdsman (	no	0	0	no		No	No	No	No	No	No	No	no
524	yes	male	vocational school	bussiness	Business	no	0	0	no		No	No	No	No	No	No	No	no
525	no	male	primary school	agriculture	Herdsman (	yes	0	0	yes	amphetamin	Yes	No	No	No	No	No	No	no
526	no	male	primary school	agriculture	Rubber pla	yes	0	0	no		Yes	No	No	No	No	No	Yes	yes
527	yes	male	secondary school	bussiness	Business	no	0	0	yes	amphetamin	No	No	No	No	Yes	No	No	no
528	no	female	secondary school	unemployed	Unemployed	yes	0	0	no		No	No	No	No	No	No	No	no
529	yes	female	primary school	unemployed	Unemployed	no	0	0	no		No	No	No	No	No	No	No	no
530	no	female	secondary school	agriculture	Herdsman (	yes	0	0	no		No	No	No	No	No	No	No	no
531	no	female	secondary school	bussiness	Merchant	yes	0	0	no		No	No	No	No	No	No	No	yes
532	no	female	primary school	agriculture	Rubber pla	yes	0	0	no		No	No	No	No	No	No	No	no
533	no	female	primary school	agriculture	Rubber pla	yes	0	0	no		No	No	No	No	No	No	No	no
535	no	male	secondary school	agriculture	Rubber pla	yes	0	0	no		No	No	No	No	No	No	No	no
560	no	male	vocational school	agriculture	Rubber pla	yes	0	0	no		No	No	No	No	No	No	No	no
561	no	female	primary school	agriculture	Rubber pla	yes	0	0	no		No	No	No	No	No	No	No	no
562	no	male	primary school	agriculture	Rubber pla	yes	0	0	no		No	No	No	No	No	No	No	no
564	yes	female	primary school	agriculture	Herdsman (	no	0	0	no		No	No	No	No	No	No	No	no
565	yes	male	secondary school	agriculture	Herdsman (	no	0	1	no		No	No	No	No	No	No	No	no
566	no	male	bachelor or higher	goverment	Government	yes	0	0	no		No	No	No	No	No	No	No	no
569	yes	male	vocational school	other	Student	no	0	0	no		No	No	No	No	No	No	No	no
570	no	female	primary school	agriculture	Herdsman (	yes	0	0	no		No	No	No	No	No	No	No	no
571	yes	female	primary school	unemployed	Unemployed	no	0	0	no		No	No	No	No	No	No	No	no
572	no	male	primary school	agriculture	Herdsman (	yes	0	0	no		No	No	No	No	No	No	No	no
573	no	male	secondary school	agriculture	Herdsman (	yes	0	0	yes	heroine	No	No	No	Yes	No	No	No	no
574	no	male	vocational school	bussiness	Merchant	yes	0	0	no		No	No	No	No	No	No	No	no
575	no	female	primary school	unemployed	Unemployed	yes	0	0	no		No	No	No	No	No	No	No	no
576	yes	female	secondary school	bussiness	Merchant	no	0	0	no		No	No	No	No	No	No	No	no
577	no	male	secondary school	agriculture	Rubber pla	yes	0	0	yes		No	No	No	No	No	No	No	no
579	no	male	primary school	unemployed	Unemployed	yes	0	0	no		No	No	No	No	No	No	No	no
580	no	female	secondary school	other	Housewife	yes	0	0	no		No	No	No	No	No	No	No	no
582	yes	female	secondary school	unemployed	Unemployed	no	0	0	no		Yes	No	No	No	No	No	No	yes
583	yes	male	primary school	agriculture	Herdsman (	no	0	0	no		No	No	No	Yes	No	No	No	no
584	no	female	secondary school	bussiness	Merchant	yes	0	0	no		No	No	No	No	No	No	No	no
585	no	female	vocational school	bussiness	Merchant	yes	0	0	no		No	No	No	No	No	No	No	no
586	no	female	bachelor or higher	unemployed	Unemployed	yes	0	0	no		No	No	No	No	No	No	No	no
587	no	female	vocational school	other	etc	yes	0	0	no		No	No	No	No	No	No	No	no
588	no	female	primary school	agriculture	Rubber pla	no	0	0	no		No	No	No	No	No	No	No	no
589	no	female	vocational school	other	etc	yes	0	0	no		No	No	No	No	No	No	No	no
590	yes	female	primary school	agriculture	Rubber pla	no	0	0	no		No	No	No	No	No	No	No	no
591	no	male	secondary school	agriculture	Rubber pla	yes	0	0	no		No	No	No	No	No	No	No	no
592	yes	male	primary school	bussiness	Merchant	no	0	0	yes	heroine	No	No	No	No	No	No	No	no
593	no	male	primary school	agriculture	Herdsman (	yes	0	0	no		No	No	No	No	No	No	No	no
594	no	male	primary school	agriculture	Herdsman (	yes	0	0	no		No	No	No	No	No	No	No	no
595	no	male	vocational school	bussiness	Business	yes	0	0	yes	amphetamin	Yes	No	No	No	No	No	No	no
596	yes	male	secondary school	goverment	Government	no	0	0	no		No	No	No	No	No	No	No	yes
597	no	female	primary school	agriculture	Rubber pla	yes	0	0	no		No	No	No	No	No	No	No	no
604	no	female	secondary school	bussiness	Merchant	yes	0	0	no		No	No	No	No	No	No	No	no
606	yes	male	vocational school	bussiness	Business	no	0	0	no		No	No	No	No	No	No	No	no
607	yes	female	bachelor or higher	unemployed	Unemployed	no	0	0	no		No	No	No	No	No	No	No	no
608	no	female	primary school	agriculture	Rubber pla	yes	0	0	no		No	No	No	No	No	No	No	no
613	no	female	primary school	agriculture	Herdsman (	yes	0	0	no		No	No	No	No	No	No	No	no
614	no	male	primary school	agriculture	Herdsman (	yes	0	0	no		No	No	No	No	No	No	No	yes
615	no	male	primary school	agriculture	Fisherman	yes	0	0	no		No	No	Yes	No	No	No	No	no
616	no	female	secondary school	bussiness	Business	no	0	0	no		Yes	No	No	No	No	No	Yes	no
617	no	female	secondary school	bussiness	Merchant	yes	0	0	no		No	No	No	No	No	No	No	no
618	no	female	bachelor or higher	bussiness	Merchant	no	0	0	no		No	No	No	No	No	No	No	no
619	no	female	primary school	bussiness	Merchant	yes	0	0	no		No	No	No	No	No	No	No	no
620	no	male	secondary school	bussiness	Merchant	yes	0	0	no		No	No	No	No	No	No	No	no
620	no	male	bachelor or higher	bussiness	Business	yes	0	0	no		No	No	No	No	No	No	No	yes
628	yes	male	primary school	bussiness	Merchant	no	0	0	no		No	No	No	No	No	No	No	no
634	yes	female	vocational school	other	etc	no	0	0	no		No	No	No	No	No	No	No	yes
635	no	female	secondary school	agriculture	Herdsman (	yes	0	0	no		Yes	No	No	No	No	No	No	no
636	yes	male	primary school	agriculture	Herdsman (	no	0	0	no		Yes	No	No	No	No	No	No	no
637	no	female	bachelor or higher	bussiness	Merchant	yes	0	0	no		No	No	No	No	No	No	No	yes
638	no	male	bachelor or higher	bussiness	Merchant	yes	0	0	no		No	No	No	No	No	No	No	no
639	no	male	secondary school	goverment	Government	no	0	0	no		No	No	No	No	No	No	No	yes
640	no	female	primary school	other	Housewife	yes	0	0	no		No	No	No	No	No	No	No	no
641	yes	female	primary school	agriculture	Herdsman (	no	0	0	no		No	No	No	No	No	No	No	no
644	no	male	primary school	agriculture	Herdsman (	yes	0	0	no		No	No	No	No	No	No	No	yes
645	yes	female	primary school	bussiness	Merchant	no	0	0	no		No	No	No	No	No	No	No	no
646	yes	female	primary school	agriculture	Herdsman (	no	0	0	no		No	No	No	No	No	No	No	no
648	no	male	secondary school	unemployed	Unemployed	yes	0	0	no		No	Yes	No	No	No	No	No	no
649	no	female	secondary school	agriculture	Herdsman (	no	0	0	no		No	No	No	No	No	No	No	no
650	yes	female	secondary school	agriculture	Herdsman (	no	0	1	no		No	No	No	No	No	No	No	no
651	yes	female	primary school	agriculture	Rubber pla	no	0	0	no		Yes	No	No	No	No	No	No	no
652	no	female	secondary school	agriculture	Herdsman (	yes	0	0	no		No	No	No	No	No	No	No	no
653	yes	male	bachelor or higher	goverment	Government	no	0	0	no		No	No	No	No	No	No	No	no
655	yes	female	vocational school	bussiness	Merchant	no	0	0	no		No	No	No	No	No	No	No	no
657	yes	male	primary school	agriculture	Herdsman (	no	0	0	no		No	No	No	Yes	No	No	No	no
658	yes	male	secondary school	agriculture	Herdsman (	no	0	0	no		No	No	No	No	No	No	No	no
659	yes	male	primary school	agriculture	Rubber pla	no	0	0	no		No	No	Yes	No	No	No	No	no
660	no	male	primary school	agriculture	Rubber pla	yes	0	0	no		No	No	No	No	No	No	No	no
661	no	female	primary school	agriculture	Herdsman (	yes	1	0	no		No	No	No	No	No	No	No	no
662	no	male	primary school	other	monk	yes	0	0	no		No	No	No	No	No	No	No	no
663	no	male	primary school	agriculture	Herdsman (	no	0	0	no		No	No	No	No	No	No	No	no
664	no	female	primary school	other	Housewife	no	0	0	no		No	No	No	No	No	No	No	no
665	yes	male	secondary school	agriculture	Herdsman (	no	0	0	no		Yes	Yes	Yes	Yes	No	No	No	no
666	no	male	primary school	agriculture	Herdsman (	no	0	0	no		No	No	No	No	No	No	No	no
667	no	male	secondary school	unemployed	Unemployed	no	0	0	no		No	No	No	No	No	No	No	no
668	yes	female	vocational school	agriculture	Herdsman (	no	0	0	no		No	No	No	No	No	No	No	no
669	no	female	primary school	unemployed	Unemployed	yes	0	0	no		No	No	No	No	No	No	No	no
670	no	female	bachelor or higher	agriculture	Herdsman (	yes	0	0	no		No	No	No	No	No	No	No	yes
671	yes	male	bachelor or higher	bussiness	Business	no	0	0	yes	amphetamin	Yes	No	No	No	No	Yes	No	no
672	no	male	secondary school	agriculture	Herdsman (	yes	0	0	no		No	No	No	No	No	No	No	no
673	no	female	primary school	agriculture	Rubber pla	yes	0	0	no		No	No	No	No	No	No	No	no
675	no	male	secondary school	agriculture	Rubber pla	yes	0	0	no		No	No	No	No	No	No	No	no
676	no	female	secondary school	bussiness	Merchant	yes	0	0	no		No	No	No	No	No	No	No	no
677	yes	male	vocational school	agriculture	Rubber pla	no	0	0	yes	heroine	Yes	No	Yes	No	No	No	No	no
678	no	female	primary school	bussiness	Merchant	yes	0	0	no		No	No	No	No	No	No	No	no
679	no	male	secondary school	agriculture	Herdsman (	no	0	0	no		No	No	No	Yes	No	No	No	no
680	no	male	primary school	agriculture	Herdsman (	no	0	0	no		No	No	No	No	No	No	No	yes
681	no	female	bachelor or higher	bussiness	Merchant	yes	0	0	no		No	No	No	No	No	No	No	no
682	no	male	secondary school	agriculture	Herdsman (	yes	0	0	no		No	No	No	No	No	No	No	no
683	yes	female	primary school	agriculture	Rubber pla	no	0	0	no		No	No	No	No	No	No	No	no
684	no	female	primary school	unemployed	Unemployed	yes	0	0	no		No	No	No	No	No	No	No	no
685	no	female	vocational school	bussiness	Merchant	yes	0	0	no		No	No	No	No	No	No	No	no
686	no	male	vocational school	agriculture	Herdsman (	no	0	0	yes		Yes	Yes	Yes	Yes	No	No	No	no
687	no	female	bachelor or higher	goverment	Government	yes	0	0	no		No	No	No	No	No	No	No	no
688	no	male	primary school	agriculture	Rubber pla	no	0	0	no		No	No	No	No	No	No	No	no
689	no	male	vocational school	agriculture	Herdsman (	yes	0	0	yes	heroine	No	No	No	No	No	No	No	no
690	no	female	secondary school	agriculture	Rubber pla	yes	0	0	no		No	No	No	No	No	No	No	no
691	no	female	vocational school	agriculture	Herdsman (	yes	0	0	no		No	No	No	No	No	No	No	no
692	no	female	secondary school	agriculture	Herdsman (	yes	0	0	no		No	No	No	No	No	No	No	no
693	no	female	bachelor or higher	goverment	Government	yes	0	0	no		No	No	No	No	No	No	No	no
694	no	female	primary school	agriculture	Rubber pla	yes	0	0	no		No	No	No	No	No	No	No	no
695	no	male	primary school	agriculture	Herdsman (	yes	0	0	no		No	No	No	No	No	No	No	no
696	no	male	secondary school	goverment	Government	yes	0	0	no		No	No	No	No	No	No	No	no
699	no	male	vocational school	agriculture	Rubber pla	yes	0	0	no		No	No	No	No	No	No	No	no
700	yes	female	secondary school	agriculture	Fisherman	no	0	0	no		No	No	No	No	No	No	No	no
701	no	female	bachelor or higher	bussiness	Business	yes	0	0	no		No	No	No	No	No	No	No	no
702	no	male	primary school	bussiness	Merchant	yes	0	0	no		No	No	No	No	No	No	No	no
703	no	female	primary school	agriculture	Herdsman (	no	0	0	no		No	No	No	No	No	No	No	no
704	no	male	primary school	agriculture	Herdsman (	yes	0	0	no		No	No	No	No	No	No	No	no
705	no	male	secondary school	unemployed	Unemployed	yes	0	0	no		No	No	No	No	No	No	No	no
706	no	female	primary school	other	Housewife	yes	0	0	no		No	No	No	No	No	No	No	no
707	no	female	secondary school	agriculture	Herdsman (	no	0	0	no		No	No	No	No	No	No	No	no
708	no	female	primary school	agriculture	Rubber pla	yes	0	0	no		No	No	No	No	No	No	No	no
709	yes	female	bachelor or higher	goverment	Government	no	0	0	no		No	No	No	No	No	No	No	no
710	yes	male	primary school	agriculture	Rubber pla	no	0	0	no		No	No	Yes	No	No	No	No	no
712	yes	female	primary school	agriculture	Rubber pla	no	0	0	no		No	No	No	No	No	No	No	no
714	no	male	secondary school	unemployed	Unemployed	no	0	0	yes	heroine	No	No	No	No	No	No	No	yes
715	no	female	primary school	laborer	Laborer	yes	0	0	no		No	No	No	No	No	No	No	yes
717	no	male	vocational school	laborer	Laborer	yes	0	0	no		No	No	No	No	No	No	No	no
718	no	male	primary school	laborer	Laborer	yes	0	0	no		No	No	No	No	No	No	No	no
719	no	male	vocational school	agriculture	Rubber pla	yes	0	0	yes	heroine	Yes	Yes	Yes	No	No	No	No	no
720	no	female	primary school	agriculture	Rubber pla	yes	0	0	no		No	No	No	No	No	No	No	no
721	no	male	bachelor or higher	bussiness	Merchant	yes	0	0	no		No	No	No	No	No	No	No	no
722	no	male	vocational school	bussiness	Business	yes	0	0	yes	heroine	No	No	No	No	No	Yes	No	no
724	yes	female	vocational school	goverment	Government	no	0	0	no		No	No	No	No	No	No	No	no
725	no	male	secondary school	bussiness	Business	yes	0	0	yes	amphetamin	No	No	No	Yes	No	No	No	yes
726	no	female	secondary school	laborer	Laborer	yes	0	0	no		No	No	No	No	No	No	No	no
727	yes	female	bachelor or higher	bussiness	Merchant	no	0	0	no		No	No	No	No	No	No	No	no
728	no	male	secondary school	goverment	Government	yes	0	0	no		No	No	No	No	No	No	No	no
